# Supplementary material for: GWA Study Identifies Two Positive Regulators of Mycotoxin Fumonisin B1 Tolerance in Arabidopsis
Source: Genes (Basel). 2026 Mar 21;17(3):348. doi: 10.3390/genes17030348 (PMC13026401; doi:10.3390/genes17030348)
Supplement: Supplementary file 1 [file genes-17-00348-s001.zip]

Archive with 1 entries (1 files):
- genes-4210671-supplementary.pdf
